# Supplementary material for: Population Dynamics Analysis of Chromochloris zofingiensis: A Flow-Cytometry-Based Approach
Source: Plants (Basel). 2026 Feb 27;15(5):724. doi: 10.3390/plants15050724 (PMC12986623; doi:10.3390/plants15050724)
Supplement: Supplementary file 1 [file plants-15-00724-s001.zip]

Archive with 1 entries (1 files):
- plants-4088023-supplementary.pdf
